# Supplementary material for: Diastereoselective ZnCl2-Mediated Joullié–Ugi Three-Component Reaction for the Preparation of Phosphorylated N-Acylaziridines from 2H-Azirines
Source: Molecules. 2024 Feb 27;29(5):1023. doi: 10.3390/molecules29051023 (PMC10933767; doi:10.3390/molecules29051023)
Supplement: Supplementary file 1 [file molecules-29-01023-s001.zip]

Archive with 1 entries (1 files):
- molecules-2886840-supplementary.pdf
